# Supplementary material for: Membrane-bound mRNA immunogens lower the threshold to activate HIV Env V2 apex-directed broadly neutralizing B cell precursors in humanized mice
Source: Immunity. 2022 Nov 8;55(11):2168–2186.e6. doi: 10.1016/j.immuni.2022.09.003 (PMC9671093; doi:10.1016/j.immuni.2022.09.003)
Supplement: Table S1. Cryo-EM data and model refinement statistics, related to STAR Methods [file mmc2.xlsx]

## Sheet: Sheet1
	ApexGT2 + GT2-d42.16 Fab + RM20A3 Fab	ApexGT5 + GT5-d42.16 Fab + RM20A3 Fab
	(EMDB-25754)	(EMDB-25755)
	(PDB ID 7T9A)	(PDB ID 7T9B)
Data Collection and Processing
Electron microscope	Titon Krios	Titon Krios
Electron detector	K2 Summit	K2 Summit
Magnification	29000	29000
Voltage (kV)	300	300
Electron exposure (e–/Å2)	50	50
Defocus range (μm)	0.5 -2.0	0.5 -2.0
Pixel Size (Å)	1.03	1.03
Symmetry imposed	C1	C1
Initial particle images (no.)	108627	101246
Final particle images (no.)	62971	32763
Map resolution (Å)	3.54	3.72
FSC threshold	0.143	0.143
Map sharpening B factor (Å2)	78.3	73.5
Model building and refinement
Initial models used	(ApexGt2.2MUT + PCT64.LMCA structure)	(ApexGT2 + GT2-d42.16 Fab structure)
Model composition
Protein Chains	14	14
Protein Residues	2595	2595
Ligands	96	109
R.m.s. deviations
Bond Lengths (Å)	0.021	0.021
Bond angles (°)	1.674	1.716
Ramachandran plot
Favored (%)	95.63	95.66
Disallowed (%)	0.26	0.67
Validation
MolProbity score	1.47	1.08
Clashscore	1.21	0.94
Poor rotamers (%)	2.72	0.94
EMRinger score	3.42	2.63
Map-model cross correlation	0.84	0.83
CaBLAM outliers (%)	3.1	2.98
Supplemental Table 1. Cryo-EM data and atomic model statistics
